# Supplementary material for: The Debate on the Ego-Depletion Effect: Evidence from Meta-Analysis with the p-Uniform Method
Source: Front Psychol. 2017 Feb 14;8:197. doi: 10.3389/fpsyg.2017.00197 (PMC5306285; doi:10.3389/fpsyg.2017.00197)
Supplement: Supplementary file 3 [file DataSheet1.CSV]

Study	d	n1	n2	sd	EC	p-value(H0)	significance
Alberts, Martijn, Greb, Merckelbach, & Vries (2007) 1	0.88	20	20	0.3162	2.7828	0.0027	1
Alberts, Martijn, Greb, Merckelbach, & Vries (2007) 2	1.62	20	20	0.3162	5.1229	0.0000	1
Baumeister, Bratslavsky, Muraven & Tice (1998) 1	1.79	22	22	0.3015	5.9368	0.0000	1
Baumeister, Bratslavsky, Muraven & Tice (1998) 2	1.9	10	10	0.4472	4.2485	0.0000	1
Baumeister, Bratslavsky, Muraven & Tice (1998) 3	0.76	15	15	0.3651	2.0813	0.0187	1
Baumeister, Bratslavsky, Muraven & Tice (1998) 4	0.59	42	42	0.2182	2.7037	0.0034	1
Bray, Ginis, Hicks & Woodgate (2008)	0.56	25	24	0.2858	1.9596	0.0250	1
Bruyneel, Dewitte, Franses & Dekimpe (2009) 2	0.53	34	34	0.2425	2.1852	0.0144	1
Bruyneel, Dewitte, Franses & Dekimpe (2009) 3	0.95	14	13	0.3852	2.4665	0.0068	1
Bruyneel, Dewitte, Franses & Dekimpe (2009) 4	0.59	22	22	0.3015	1.9568	0.0252	1
Bruyneel, Dewitte, Vohs & Warlop (2006) 1	0.55	45	44	0.2120	2.5942	0.0047	1
Bruyneel, Dewitte, Vohs & Warlop (2006) 2	0.64	22	22	0.3015	2.1226	0.0169	1
Bruyneel, Dewitte, Vohs & Warlop (2006) 3	0.61	21	21	0.3086	1.9766	0.0240	1
Burkley (2008) 1	0.47	36	36	0.2357	1.9940	0.0231	1
Burkley (2008) 2	0.91	11	11	0.4264	2.1341	0.0164	1
Burkley (2008) 3	0.45	39	39	0.2265	1.9871	0.0235	1
Burkley (2008) 4, strong arguments	0.59	30	30	0.2582	2.2851	0.0112	1
Ciarocco, Sommer & Baumeister (2001) 1	0.73	19	18	0.3289	2.2194	0.0132	1
Ciarocco, Sommer & Baumeister (2001) 2	0.94	12	12	0.4082	2.3025	0.0107	1
DeWall, Baumeister, Gailliot, & Maner (2008) 1	1.12	14	14	0.3780	2.9632	0.0015	1
DeWall, Baumeister, Gailliot, & Maner (2008) 2	0.96	15	15	0.3651	2.6291	0.0043	1
DeWall, Baumeister, Gailliot, & Maner (2008) 3 stranger condition only	0.37	73	73	0.1655	2.2354	0.0127	1
DeWall, Baumeister, Stillman, & Gailliot (2007) 1	0.66	17	16	0.3483	1.8948	0.0291	1
DeWall, Baumeister, Stillman, & Gailliot (2007) 2 *	0.67	27	26	0.2748	2.4384	0.0074	1
DeWall, Baumeister, Stillman, & Gailliot (2007) 3	0.92	26	25	0.2801	3.2844	0.0005	1
DeWall, Baumeister, Stillman, & Gailliot (2007) 4	0.52	49	48	0.2031	2.5606	0.0052	1
Fennis, Janssen & Vohs (2009) 1	0.68	20	19	0.3204	2.1226	0.0169	1
Fennis, Janssen & Vohs (2009) 2	0.59	30	30	0.2582	2.2851	0.0112	1
Fennis, Janssen & Vohs (2009) 2a	1.18	23	23	0.2949	4.0016	0.0000	1
Fennis, Janssen & Vohs (2009) 3	0.77	19	18	0.3289	2.3410	0.0096	1
Fennis, Janssen & Vohs (2009) 4	1.16	54	54	0.1925	6.0275	0.0000	1
Fennis, Janssen & Vohs (2009) 5	0.57	50	50	0.2000	2.8500	0.0022	1
Finkel & Campbell (2001) Study 2	0.38	23	23	0.2949	1.2886	0.0988	0
Finkel, Campbell, Brunell, Dalton, Scarbeck & Chartrand (2006) 1	0.91	13	13	0.3922	2.3201	0.0102	1
Finkel, Campbell, Brunell, Dalton, Scarbeck & Chartrand (2006) 2	0.81	27	27	0.2722	2.9761	0.0015	1
Finkel, Campbell, Brunell, Dalton, Scarbeck & Chartrand (2006) 3	0.79	23	23	0.2949	2.6790	0.0037	1
Finkel, Campbell, Brunell, Dalton, Scarbeck & Chartrand (2006) 4	0.66	16	16	0.3536	1.8668	0.0310	1
Finkel, Campbell, Brunell, Dalton, Scarbeck & Chartrand (2006) 5 (mean of 2 effect sizes)	0.9	15	14	0.3716	2.4219	0.0077	1
Finkel, DeWall, Slotter, Oaten & Foshee (in press)	1.41	8	8	0.5000	2.8200	0.0024	1
Fischer, Greitemeyer & Frey (2007) 1, mean effect across 4 ability ratings	0.65	50	50	0.2000	3.2500	0.0006	1
Fischer, Greitemeyer & Frey (2007) 2	0.46	49	48	0.2031	2.2651	0.0118	1
Fischer, Greitemeyer & Frey (2007) 3, mean prob of serious disease & optimism	0.62	28	28	0.2673	2.3198	0.0102	1
Fischer, Greitemeyer & Frey (2007) 4, main effect for ego depletion across +ibe & -ive attri	0.62	26	26	0.2774	2.2354	0.0127	1
Fischer, Greitemeyer & Frey (2007) 5, above average effect	0.77	15	15	0.3651	2.1087	0.0175	1
Fischer, Greitemeyer & Frey (2008) 1	0.62	25	24	0.2858	2.1695	0.0150	1
Fischer, Greitemeyer & Frey (2008) 2	0.65	28	28	0.2673	2.4321	0.0075	1
Fischer, Greitemeyer & Frey (2008) 3	0.84	18	18	0.3333	2.5200	0.0059	1
Fischer, Greitemeyer & Frey (2008) 4	0.86	24	24	0.2887	2.9791	0.0014	1
Friese, Hofmann, & Wanke (2008) 2	0.34	35	34	0.2408	1.4120	0.0790	0
Friese, Hofmann, & Wanke (2008) 3	0.31	24	24	0.2887	1.0739	0.1414	0
Gailliot & Baumeister (2007) 1	0.37	16	16	0.3536	1.0465	0.1477	0
Gailliot & Baumeister (2007) 2	0.99	14	13	0.3852	2.5703	0.0051	1
Gailliot & Baumeister (2007) 3	0.92	11	10	0.4369	2.1056	0.0176	1
Gailliot, Baumeister, DeWall, Maner, Plant, Tice, Brewer & Schmeichel (2007), 7	0.73	31	31	0.2540	2.8740	0.0020	1
Gailliot, Baumeister, DeWall, Maner, Plant, Tice, Brewer & Schmeichel (2007), 8 (using placebo condition only)	0.46	37	36	0.2341	1.9649	0.0247	1
Gailliot, Plant, Butz, & Baumeister (2007) 1	0.89	20	20	0.3162	2.8144	0.0024	1
Gailliot, Plant, Butz, & Baumeister (2007) 2	0.4	49	49	0.2020	1.9799	0.0239	1
Gailliot, Plant, Butz, & Baumeister (2007) 3	0.38	127	45	0.1735	2.1904	0.0142	1
Gailliot, Schmeichel & Baumeister (2006) 2	0.99	10	9	0.4595	2.1547	0.0156	1
Gailliot, Schmeichel & Baumeister (2006) 3	0.49	34	33	0.2444	2.0052	0.0225	1
Gailliot, Schmeichel & Baumeister (2006) 6	0.59	29	28	0.2649	2.2269	0.0130	1
Gailliot, Schmeichel & Baumeister (2006) 7 S1	0.83	10	9	0.4595	1.8064	0.0354	1
Gailliot, Schmeichel & Baumeister (2006) 7 S2	0.28	10	9	0.4595	0.6094	0.2711	0
Gailliot, Schmeichel & Baumeister (2006) 8	0.62	29	28	0.2649	2.3401	0.0096	1
Gailliot, Schmeichel & Baumeister (2006) 9 (neutral word completion puzzles only)	0.7	28	27	0.2697	2.5952	0.0047	1
Gailliot, Schmeichel & Maner (2007) 1	1.83	12	12	0.4082	4.4826	0.0000	1
Geeraert & Yzerbyt (2007) 1b	0.52	24	22	0.2952	1.7617	0.0391	1
Geeraert & Yzerbyt (2007) 2b	1.12	16	16	0.3536	3.1678	0.0008	1
Gordijin, Hindricks, Koomen, Dijksterhuis, & Knippenberg (2004) 2	0.66	21	20	0.3124	2.1124	0.0173	1
Gordijin, Hindricks, Koomen, Dijksterhuis, & Knippenberg (2004) 4 low suppres motiv	0.73	33	33	0.2462	2.9653	0.0015	1
Govorun & Payne (2006)	0.46	36	36	0.2357	1.9516	0.0255	1
Hofmann, Rauch & Gawronski (2007)	0.12	26	24	0.2831	0.4239	0.3358	0
Inzlicht & Gutsell (2007)	1.68	18	15	0.3496	4.8055	0.0000	1
Inzlicht, McKay, & Aronson (2006) 2	0.84	21	21	0.3086	2.7219	0.0032	1
Inzlicht, McKay, & Aronson (2006) 3	0.66	31	30	0.2561	2.5770	0.0050	1
Janssen, Fennis, Pruyn, & Vohs (2008) 2	0.94	54	53	0.1934	4.8615	0.0000	1
Johns, Inzlicht, & Schmader 1 (2008)	0.69	41	40	0.2222	3.1048	0.0010	1
Johns, Inzlicht, & Schmader 3 (2008)	0.55	20	19	0.3204	1.7168	0.0430	1
Johns, Inzlicht, & Schmader 4 (2008)	1	19	18	0.3289	3.0403	0.0012	1
Joireman, Balliet, Sprott, Spangenberg & Schultz 3 (2008)	0.18	50	49	0.2010	0.8954	0.1853	0
Kahan, Polivy & Herman (2003)	0.53	30	29	0.2604	2.0352	0.0209	1
Legault, Green-Demers, & Eadie (2009)	0.58	34	34	0.2425	2.3914	0.0084	1
Martijn, Alberts, Merckelbach, Havermans, Huijts, Vries (2007)	0.7	19	18	0.3289	2.1282	0.0167	1
Martijn, Tenbult, Merckelbach, Dreezens, & de Vries (2002)	0.72	17	16	0.3483	2.0671	0.0194	1
Masicampo & Baumeister (2008)	0.42	33	26	0.2622	1.6016	0.0546	0
Mead et al. (2009) 1	0.58	42	42	0.2182	2.6579	0.0039	1
Mead et al. (2009) 2	0.9	39	39	0.2265	3.9743	0.0000	1
Moller, Deci, & Ryan (2006) 1	0.71	13	12	0.4003	1.7736	0.0381	1
Muraven & Shmueli (2006)	0.11	80	80	0.1581	0.6957	0.2433	0
Muraven & Slessareva (2003) 1	0.6	22	21	0.3051	1.9667	0.0246	1
Muraven & Slessareva (2003) 2	0.62	21	20	0.3124	1.9844	0.0236	1
Muraven & Slessareva (2003) 3	0.59	12	12	0.4082	1.4452	0.0742	0
Muraven (2008, JASP) 1	0.85	28	28	0.2673	3.1804	0.0007	1
Muraven (2008, JASP) 2	0.66	21	20	0.3124	2.1124	0.0173	1
Muraven, Collins, & Nienhaus (2002)	0.53	29	29	0.2626	2.0182	0.0218	1
Muraven, Gagne, & Rosman (2008) 1 (OUTLIER! d=3.02, set at d=1.90)	1.9	8	8	0.5000	3.8000	0.0001	1
Muraven, Gagne, & Rosman (2008) 3	1.14	24	24	0.2887	3.9491	0.0000	1
Muraven, Rosman & Gagne (2007) 3	0.6	15	15	0.3651	1.6432	0.0502	0
Muraven, Shmueli, Burkley (2006) 1	0.59	23	23	0.2949	2.0008	0.0227	1
Muraven, Shmueli, Burkley (2006) 2	0.47	17	17	0.3430	1.3703	0.0853	0
Muraven, Shmueli, Burkley (2006) 4	0.7	19	19	0.3244	2.1575	0.0155	1
Muraven, Tice & Baumeister (1998) 1	0.64	30	30	0.2582	2.4787	0.0066	1
Muraven, Tice & Baumeister (1998) 2	0.75	17	17	0.3430	2.1866	0.0144	1
Muraven, Tice & Baumeister (1998) 3	0.57	26	23	0.2863	1.9913	0.0232	1
Neshat-Doost, Dagleish & Golden (2008)	0.84	18	14	0.3563	2.3572	0.0092	1
Oaten, Williams, Jones, & Zadro (2008) 1	1.08	36	35	0.2374	4.5497	0.0000	1
Oaten, Williams, Jones, & Zadro (2008) 2	0.59	37	36	0.2341	2.5202	0.0059	1
Oikawa (2005) 1	0.98	19	19	0.3244	3.0206	0.0013	1
Oikawa (2005) 2	1.53	20	20	0.3162	4.8383	0.0000	1
Ostafin, Marlatt & Greenwald (2008)	0.44	45	40	0.2173	2.0248	0.0214	1
Park, Glaser & Knowles (2008)	0.56	32	25	0.2669	2.0980	0.0180	1
Pocheptsova et al. (2009) 1	0.29	142	142	0.1187	2.4436	0.0073	1
Pocheptsova et al. (2009) 2	0.18	251	250	0.0894	2.0145	0.0220	1
Pocheptsova et al. (2009) 3	0.18	53	52	0.1952	0.9222	0.1782	0
Pocheptsova et al. (2009) 4	0.25	32	32	0.2500	1.0000	0.1587	0
Pocheptsova et al. (2009) 5	0.15	81	81	0.1571	0.9546	0.1699	0
Richeson & Shelton (2003) [N is exp group, control group]	1.42	9	13	0.4336	3.2747	0.0005	1
Richeson & Trawalter (2005) 1	0.79	30	30	0.2582	3.0597	0.0011	1
Richeson & Trawalter (2005) 2	0.93	16	16	0.3536	2.6304	0.0043	1
Richeson & Trawalter (2005) 3	0.91	17	17	0.3430	2.6531	0.0040	1
Richeson, Trawalter, & Shelton (2005)	0.95	15	15	0.3651	2.6017	0.0046	1
Schmeichel & Vohs (2009) 1	0.61	30	29	0.2604	2.3424	0.0096	1
Schmeichel & Vohs (2009) 2	0.75	36	36	0.2357	3.1820	0.0007	1
Schmeichel (2007) 1 sample 1 operation span (average of measures)	0.45	38	41	0.2252	1.9984	0.0228	1
Schmeichel (2007) 1 sample 2 sentence span (average of measures)	0.52	31	31	0.2540	2.0472	0.0203	1
Schmeichel (2007) 2 sample 1 forward span (total measure)	0.51	29	32	0.2564	1.9892	0.0233	1
Schmeichel (2007) 2 sample 2 reverse span	0.08	29	32	0.2564	0.3120	0.3775	0
Schmeichel (2007) 3 STM-2 vs. working memory task	0.68	15	15	0.3651	1.8623	0.0313	1
Schmeichel (2007) 4 (average of measures)	0.53	32	33	0.2481	2.1362	0.0163	1
Schmeichel, Demaree, Robinson & Pu (2006) (mean es across verb/figural)	0.85	25	25	0.2828	3.0052	0.0013	1
Schmeichel, Vohs & Baumeister (2003) 1 (no. GRE correct)	1.61	12	12	0.4082	3.9437	0.0000	1
Schmeichel, Vohs & Baumeister (2003) 2	0.43	19	18	0.3289	1.3073	0.0956	0
Schmeichel, Vohs & Baumeister (2003) 3	0.9	18	18	0.3333	2.7000	0.0035	1
Seeley & Gardner (2003) 1	0.41	37	36	0.2341	1.7514	0.0399	1
Seeley & Gardner (2003) 2	0.47	28	27	0.2697	1.7425	0.0407	1
Segerstrom & Solberg Nes (2007) - persistence 1st unsolveable anagram	0.65	42	41	0.2195	2.9607	0.0015	1
Shamosh & Gray (2007)	0.67	28	29	0.2649	2.5288	0.0057	1
Shmueli & Prochaska (2009)	0.19	51	50	0.1990	0.9547	0.1699	0
Stewart, Wright, Azor Hui, & Simmons (2009)	0.47	19	21	0.3166	1.4844	0.0688	0
Stillman et al. (2009) 1	0.02	20	20	0.3162	0.0632	0.4748	0
Stillman et al. (2009) 3	0.04	17	16	0.3483	0.1148	0.4543	0
Stucke & Baumeister (2006) 1	0.82	30	30	0.2582	3.1758	0.0007	1
Stucke & Baumeister (2006) 2	0.6	31	31	0.2540	2.3622	0.0091	1
Stucke & Baumeister (2006) 3	1.2	23	22	0.2982	4.0239	0.0000	1
Tice, Baumeister, Shmueli, & Muraven (2007) 2	0.61	24	69	0.2370	2.5741	0.0050	1
Trawalter & Richeson (2006)	0.83	15	30	0.3162	2.6247	0.0043	1
Tyler & Burns (2008) 1	1.56	30	30	0.2582	6.0419	0.0000	1
Tyler & Burns (2008) 2	0.99	20	20	0.3162	3.1307	0.0009	1
Tyler & Burns (2009) 1	1.36	10	10	0.4472	3.0411	0.0012	1
Tyler & Burns (2009) 2 S1	1.22	10	10	0.4472	2.7280	0.0032	1
Tyler & Burns (2009) 2 S2 (OUTLIER! d=2.60, set at d=1.90)	1.9	10	10	0.4472	4.2485	0.0000	1
Tyler & Burns (2009) 2 S3	0.44	10	10	0.4472	0.9839	0.1626	0
Tyler & Burns (2009) 3 not finished condition only	1.19	20	20	0.3162	3.7631	0.0001	1
Tyler (2008) 1	1.07	17	16	0.3483	3.0719	0.0011	1
Tyler (2008) 2	0.97	15	15	0.3651	2.6565	0.0039	1
Tyler (2008) 3	1.36	15	15	0.3651	3.7245	0.0001	1
Tyler (2008) 4	0.58	30	30	0.2582	2.2463	0.0123	1
Vohs & Faber (2007) 1	0.96	18	17	0.3382	2.8386	0.0023	1
Vohs & Faber (2007) 2	1.27	35	35	0.2390	5.3128	0.0000	1
Vohs & Faber (2007) 3	1.38	20	20	0.3162	4.3639	0.0000	1
Vohs & Heatherton (2000) 1	1.4	9	9	0.4714	2.9698	0.0015	1
Vohs & Heatherton (2000) 2	0.77	14	14	0.3780	2.0372	0.0208	1
Vohs & Heatherton (2000) 3	0.76	18	18	0.3333	2.2800	0.0113	1
Vohs & Schmeichel (2003) 3	1.07	24	24	0.2887	3.7066	0.0001	1
Vohs & Schmeichel (2003) 4	0.76	24	23	0.2918	2.6046	0.0046	1
Vohs, Baumeister & Ciarocco (2005) 1	0.58	34	34	0.2425	2.3914	0.0084	1
Vohs, Baumeister & Ciarocco (2005) 2	0.64	29	29	0.2626	2.4370	0.0074	1
Vohs, Baumeister & Ciarocco (2005) 3	1.59	15	15	0.3651	4.3544	0.0000	1
Vohs, Baumeister & Ciarocco (2005) 4	1.06	30	30	0.2582	4.1054	0.0000	1
Vohs, Baumeister & Ciarocco (2005) 5	0.8	17	17	0.3430	2.3324	0.0098	1
Vohs, Baumeister & Ciarocco (2005) 6 (mean of avoidant and ambivalent only)	0.63	29	28	0.2649	2.3778	0.0087	1
Vohs, Baumeister & Ciarocco (2005) 7	0.7	36	35	0.2374	2.9489	0.0016	1
Vohs, Baumeister & Ciarocco (2005) 8	0.79	16	16	0.3536	2.2345	0.0127	1
Vohs, Baumeister, Schmeichel, Twenge, Nelson, & Tice (2008) 1a	1.34	15	15	0.3651	3.6697	0.0001	1
Vohs, Baumeister, Schmeichel, Twenge, Nelson, & Tice (2008) 1b	1.01	15	15	0.3651	2.7660	0.0028	1
Vohs, Baumeister, Schmeichel, Twenge, Nelson, & Tice (2008) 2	0.98	13	12	0.4003	2.4480	0.0072	1
Vohs, Baumeister, Schmeichel, Twenge, Nelson, & Tice (2008) 3	0.99	13	13	0.3922	2.5240	0.0058	1
Vohs, Baumeister, Schmeichel, Twenge, Nelson, & Tice (2008) 4a	0.84	20	20	0.3162	2.6563	0.0040	1
Vohs, Baumeister, Schmeichel, Twenge, Nelson, & Tice (2008) 4b	0.93	20	20	0.3162	2.9409	0.0016	1
Vohs, Baumeister, Schmeichel, Twenge, Nelson, & Tice (2008) 6	0.73	24	40	0.2582	2.8273	0.0023	1
Wallace & Baumeister (2002)	1.13	12	11	0.4174	2.7071	0.0034	1
Wan & Sternthal (2008) 1	1.25	13	12	0.4003	3.1225	0.0009	1
Wan & Sternthal (2008) 2 no clock	1.27	14	13	0.3852	3.2973	0.0005	1
Wan & Sternthal (2008) 3	0.77	25	25	0.2828	2.7224	0.0032	1
Wan & Sternthal (2008) 4	1.11	21	21	0.3086	3.5968	0.0002	1
Webb & Sheeran (2003) 1	0.95	16	15	0.3594	2.6433	0.0041	1
Webb & Sheeran (2003) 2	1.73	14	14	0.3780	4.5771	0.0000	1
Wheeler, Brinol & Hermann (2007)	0.9	34	34	0.2425	3.7108	0.0001	1
Wright , Martin, & Bland (2003) 1 S1	0.21	18	18	0.3333	0.6300	0.2643	0
Wright , Martin, & Bland (2003) 1 S2	0.21	19	18	0.3289	0.6385	0.2616	0
Wright , Stewart & Barnett (2008) 2 S1 (OUTLIER! d=-0.57, set at d=-0.11)	-0.11	26	27	0.2748	-0.4003	0.6555	0
Wright , Stewart & Barnett (2008) 2 S2	0.65	26	27	0.2748	2.3656	0.0090	1
Wright et al. (2007) 1 S1	0.3	23	25	0.2889	1.0383	0.1496	0
Wright et al. (2007) 1 S2	0.13	23	23	0.2949	0.4409	0.3297	0
Wright et al. (2007) 2 S1	0.34	26	23	0.2863	1.1878	0.1175	0
Wright et al. (2007) 2 S2	-0.11	24	23	0.2918	-0.3770	0.6469	0
Zyphur, Warren, Landis & Thoresen (2007) 1 (mean of candy&puzzle)	0.65	33	32	0.2481	2.6199	0.0044	1
Zyphur, Warren, Landis & Thoresen (2007) 2	0.56	40	40	0.2236	2.5044	0.0061	1
