# Supplementary material for: The Debate on the Ego-Depletion Effect: Evidence from Meta-Analysis with the p-Uniform Method
Source: Front Psychol. 2017 Feb 14;8:197. doi: 10.3389/fpsyg.2017.00197 (PMC5306285; doi:10.3389/fpsyg.2017.00197)
Supplement: Supplementary file 5 [file DataSheet3.CSV]

Study	d	n1	n2	sd	EC	p-value(H0)	significance
BarberR 1 2011	0.11	18	18	0.3333	0.33	0.3707	0
BarberR 2 2011	-0.01	24	24	0.2887	-0.0346	0.5138	0
BarberR 3 2011	0.14	24	24	0.2887	0.485	0.3138	0
BaumeisterB 1 1998	1.31	25	44	0.2505	5.2305	0	1
BaumeisterB 3 1998	0.74	15	15	0.3651	2.0266	0.0214	1
BaumeisterD 2 2005	0.88	19	19	0.3244	2.7123	0.0033	1
BaumeisterD 3 2005	1.25	10	10	0.4472	2.7951	0.0026	1
BoucherK 1 2012	0.69	14	13	0.3852	1.7914	0.0366	1
BoucherK 2 2012	1.01	11	11	0.4264	2.3687	0.0089	1
BrayM 0 2008	0.46	26	23	0.2863	1.607	0.054	0
BrayM 0 2011	0.18	33	28	0.2569	0.7006	0.2418	0
CarterM 1a 2013	-0.09	71	71	0.1678	-0.5362	0.7041	0
Cesario 0 2011	0.25	31	30	0.2561	0.9762	0.1645	0
ChristiansenC 0 2012	0.66	40	40	0.2236	2.9516	0.0016	1
ClarksonH 1 2010	0.76	16	16	0.3536	2.1496	0.0158	1
ConverseD 1 2009	-0.46	38	37	0.231	-1.9917	0.9768	0
ConverseD 2 2009	-0.71	20	20	0.3162	-2.2452	0.9876	0
ConverseD 3a 2009	0.54	15	15	0.3651	1.4789	0.0696	0
ConverseD 3b 2009	-0.3	15	15	0.3651	-0.8216	0.7943	0
DamanM 3 2013	-0.01	54	53	0.1934	-0.0517	0.5206	0
DarowskiH 2 2010	0.53	16	13	0.3734	1.4194	0.0779	0
DarowskiH p2 2011	-0.22	14	14	0.378	-0.5821	0.7197	0
DarowskiH p3 2011	-0.05	23	44	0.2573	-0.1943	0.577	0
Davisson 1 2009	0.26	37	40	0.2281	1.1399	0.1272	0
DeWallB 3 2008b	1.07	14	14	0.378	2.831	0.0023	1
DewitteB 2a 2009	-0.54	35	41	0.2301	-2.3465	0.9905	0
DewitteB 2b 2009	0.36	38	38	0.2294	1.5692	0.0583	0
DingemansM 0 2009	-0.02	33	33	0.2462	-0.0812	0.5324	0
DvorakS 0 2009	0.88	90	90	0.1491	5.9032	0	1
EganH 1 2012	0.72	17	16	0.3483	2.0671	0.0194	1
EganH 2 2012	1.18	21	20	0.3124	3.7767	0.0001	1
Friese 2 2012	0.2	29	32	0.2564	0.7801	0.2177	0
Friese 3 2012	0.27	41	38	0.2252	1.199	0.1153	0
FrieseH 2 2008	0.34	33	33	0.2462	1.3811	0.0836	0
FrieseH 3 2008	0.3	25	21	0.296	1.0135	0.1554	0
GailliotB 7 2007c	0.62	16	15	0.3594	1.7251	0.0423	1
GeeraertC 1 2013	1.02	15	15	0.3651	2.7934	0.0026	1
GeeraertC 2 2013	0.64	15	15	0.3651	1.7527	0.0398	1
GeeraertY 1b 2007	0.52	24	20	0.3028	1.7175	0.0429	1
Gohar 2 2011	0.16	14	14	0.378	0.4233	0.336	0
Gohar 3 2011	0.79	16	12	0.3819	2.0687	0.0193	1
HealeyH 1 2011	1.28	19	19	0.3244	3.9452	0	1
HealeyH 2 2011	0.11	25	25	0.2828	0.3889	0.3487	0
HealeyH 3 2011	0.7	19	18	0.3289	2.1282	0.0167	1
HealeyH 4 2011	-0.13	27	22	0.2872	-0.4526	0.6746	0
HedgcockV 1 2012	-0.04	30	30	0.2582	-0.1549	0.5616	0
HofmannR 0 2007	-0.11	26	24	0.2831	-0.3886	0.6512	0
Holmqvist 1 2008	-0.02	33	29	0.2545	-0.0786	0.5313	0
Holmqvist 2 2008	0.1	51	15	0.2937	0.3405	0.3668	0
Holmqvist 3 2008	-0.13	74	27	0.2248	-0.5782	0.7184	0
ImhoffS 1 2013	0.69	69	68	0.1709	4.038	0	1
InzlichtG 0 2007	0.64	15	18	0.3496	1.8306	0.0336	1
KlaphakeS 1.1a 2012	-0.32	10	10	0.4472	-0.7155	0.7629	0
KlaphakeS 1.1b 2012	-0.14	11	10	0.4369	-0.3204	0.6257	0
KlaphakeS 1.2a 2012	0.44	19	20	0.3204	1.3734	0.0848	0
KlaphakeS 1.2b 2012	0.04	20	26	0.2974	0.1345	0.4465	0
KlaphakeS 1.3a 2012	0.43	20	20	0.3162	1.3598	0.0869	0
KlaphakeS 1.3b 2012	0.02	20	20	0.3162	0.0632	0.4748	0
KlaphakeS 1.4a 2012	0.42	13	14	0.3852	1.0904	0.1378	0
KlaphakeS 1.4b 2012	0.52	14	13	0.3852	1.3501	0.0885	0
KlaphakeS 2.1 2011	-0.07	20	20	0.3162	-0.2214	0.5876	0
KlaphakeS 2.2 2012	0.16	21	21	0.3086	0.5185	0.3021	0
LattimoreM 0 2004	-0.54	29	30	0.2604	-2.0736	0.9809	0
Litvin 0 2012	0.16	54	108	0.1667	0.96	0.1685	0
MartijnT 1 2002	0.7	17	16	0.3483	2.0097	0.0222	1
MasicampoR 5 2011	0.75	27	27	0.2722	2.7557	0.0029	1
MoldenD 1 2012	0.31	43	42	0.2169	1.4289	0.0765	0
MoldenD 2 2012	1.05	11	11	0.4264	2.4625	0.0069	1
MuravenC 0 2002	0.42	29	29	0.2626	1.5993	0.0549	0
MuravenS 1 2003	0.57	22	21	0.3051	1.8684	0.0309	1
MuravenS 4 2005	0.69	38	38	0.2294	3.0076	0.0013	1
MuravenT 1 1998	0.67	40	20	0.2739	2.4465	0.0072	1
MuravenT 2 1998	0.92	17	34	0.297	3.0972	0.001	1
MurtaghT 1 2004	0.07	42	27	0.2467	0.2838	0.3883	0
MurtaghT 2 2004	-0.08	26	50	0.2418	-0.3309	0.6296	0
Myers 1 2010	-0.09	24	26	0.2831	-0.3179	0.6247	0
Myers 2 2010	0	25	21	0.296	0	0.5	0
Neale-Lorello 1 2009	0.22	30	29	0.2604	0.8448	0.1991	0
OatenW 1 2008	2.66	37	36	0.2341	11.3625	0	1
PondD 1 2011	0.02	56	60	0.1858	0.1076	0.4571	0
PondD 3 2011	0.35	65	63	0.1768	1.9797	0.0239	1
Ruci 2 2003	0.58	30	37	0.2457	2.3608	0.0091	1
SatoH 0 2010	0.14	86	109	0.1442	0.9707	0.1659	0
ScherschelM 1 2011	0.41	35	33	0.2426	1.6897	0.0455	1
ScherschelM 2 2011	0.25	24	31	0.2719	0.9195	0.1789	0
Schmeichel 1a 2007	0.45	41	38	0.2252	1.9984	0.0228	1
Schmeichel 1b 2007	0.5	31	31	0.254	1.9685	0.0245	1
Schmeichel 2 2007	0.51	32	29	0.2564	1.9892	0.0233	1
Schmeichel 3 2005	0.62	22	22	0.3015	2.0563	0.0199	1
Schmeichel 4 2007	0.53	32	33	0.2481	2.1362	0.0163	1
SchmeichelV 1 2003	1.29	12	12	0.4082	3.1598	0.0008	1
SchmeichelV 3 2003	0.54	18	18	0.3333	1.62	0.0526	0
SeeleyG 1 2003	0.31	37	36	0.2341	1.3242	0.0927	0
SeeleyG 2 2003 TS	0.79	28	27	0.2697	2.9289	0.0017	1
SegerstromN 0 2007	0.22	41	42	0.2195	1.0021	0.1582	0
Smith 1 2002	1.77	14	14	0.378	4.683	0	1
Smith p1 2002	1.47	10	12	0.4282	3.4332	0.0003	1
StillmanT 3 2009	0.09	33	33	0.2462	0.3656	0.3573	0
TylerB 2 2009	1.17	30	30	0.2582	4.5314	0	1
TylerB 3 2009	1.12	20	20	0.3162	3.5418	0.0002	1
UzielL 3 2012	0.59	20	23	0.3057	1.9297	0.0268	1
vanDellenM 2 2012	0.19	56	22	0.2516	0.7551	0.2251	0
VohsB 5 2013	0.72	15	15	0.3651	1.9718	0.0243	1
VohsH 2 2000	0.8	14	14	0.378	2.1166	0.0171	1
VohsH 3 2000	0.73	18	18	0.3333	2.19	0.0143	1
WallaceB 0 2002	1.09	11	11	0.4264	2.5563	0.0053	1
Wan 1 2007	1.25	13	12	0.4003	3.1225	0.0009	1
Wan 2 2007	1.25	14	13	0.3852	3.2454	0.0006	1
Wan 3 2007	0.9	24	24	0.2887	3.1177	0.0009	1
Wan 4 2007	0.96	39	38	0.2279	4.2116	0	1
Wan 6 2007	1.25	14	13	0.3852	3.2454	0.0006	1
Wan 7 2007	0.84	13	13	0.3922	2.1416	0.0161	1
Wan 8 2007	1.18	15	14	0.3716	3.1754	0.0007	1
XuH 0 2012	0.65	24	23	0.2918	2.2276	0.013	1
YostM 1 2009	0.1	129	122	0.1263	0.7918	0.2142	0
YostM 1 2013	-0.14	45	45	0.2108	-0.6641	0.7467	0
