# Supplementary material for: The Debate on the Ego-Depletion Effect: Evidence from Meta-Analysis with the p-Uniform Method
Source: Front Psychol. 2017 Feb 14;8:197. doi: 10.3389/fpsyg.2017.00197 (PMC5306285; doi:10.3389/fpsyg.2017.00197)
Supplement: Supplementary file 6 [file DataSheet4.CSV]

Study	d	n1	n2	sd	EC	p-value(H0)	significance
BaumeisterB 1 1998	1.31	25	44	0.2505	5.2305	0	1
BaumeisterB 3 1998	0.74	15	15	0.3651	2.0266	0.0214	1
BaumeisterD 2 2005	0.88	19	19	0.3244	2.7123	0.0033	1
BaumeisterD 3 2005	1.25	10	10	0.4472	2.7951	0.0026	1
BoucherK 1 2012	0.69	14	13	0.3852	1.7914	0.0366	1
BoucherK 2 2012	1.01	11	11	0.4264	2.3687	0.0089	1
ChristiansenC 0 2012	0.66	40	40	0.2236	2.9516	0.0016	1
ClarksonH 1 2010	0.76	16	16	0.3536	2.1496	0.0158	1
DeWallB 3 2008b	1.07	14	14	0.378	2.831	0.0023	1
DvorakS 0 2009	0.88	90	90	0.1491	5.9032	0	1
EganH 1 2012	0.72	17	16	0.3483	2.0671	0.0194	1
EganH 2 2012	1.18	21	20	0.3124	3.7767	0.0001	1
GailliotB 7 2007c	0.62	16	15	0.3594	1.7251	0.0423	1
GeeraertC 1 2013	1.02	15	15	0.3651	2.7934	0.0026	1
GeeraertC 2 2013	0.64	15	15	0.3651	1.7527	0.0398	1
GeeraertY 1b 2007	0.52	24	20	0.3028	1.7175	0.0429	1
Gohar 3 2011	0.79	16	12	0.3819	2.0687	0.0193	1
HealeyH 1 2011	1.28	19	19	0.3244	3.9452	0	1
HealeyH 3 2011	0.7	19	18	0.3289	2.1282	0.0167	1
ImhoffS 1 2013	0.69	69	68	0.1709	4.038	0	1
InzlichtG 0 2007	0.64	15	18	0.3496	1.8306	0.0336	1
MartijnT 1 2002	0.7	17	16	0.3483	2.0097	0.0222	1
MasicampoR 5 2011	0.75	27	27	0.2722	2.7557	0.0029	1
MoldenD 2 2012	1.05	11	11	0.4264	2.4625	0.0069	1
MuravenS 1 2003	0.57	22	21	0.3051	1.8684	0.0309	1
MuravenS 4 2005	0.69	38	38	0.2294	3.0076	0.0013	1
MuravenT 1 1998	0.67	40	20	0.2739	2.4465	0.0072	1
MuravenT 2 1998	0.92	17	34	0.297	3.0972	0.001	1
OatenW 1 2008	2.66	37	36	0.2341	11.3625	0	1
PondD 3 2011	0.35	65	63	0.1768	1.9797	0.0239	1
Ruci 2 2003	0.58	30	37	0.2457	2.3608	0.0091	1
ScherschelM 1 2011	0.41	35	33	0.2426	1.6897	0.0455	1
Schmeichel 1a 2007	0.45	41	38	0.2252	1.9984	0.0228	1
Schmeichel 1b 2007	0.5	31	31	0.254	1.9685	0.0245	1
Schmeichel 2 2007	0.51	32	29	0.2564	1.9892	0.0233	1
Schmeichel 3 2005	0.62	22	22	0.3015	2.0563	0.0199	1
Schmeichel 4 2007	0.53	32	33	0.2481	2.1362	0.0163	1
SchmeichelV 1 2003	1.29	12	12	0.4082	3.1598	0.0008	1
SeeleyG 2 2003 TS	0.79	28	27	0.2697	2.9289	0.0017	1
Smith 1 2002	1.77	14	14	0.378	4.683	0	1
Smith p1 2002	1.47	10	12	0.4282	3.4332	0.0003	1
TylerB 2 2009	1.17	30	30	0.2582	4.5314	0	1
TylerB 3 2009	1.12	20	20	0.3162	3.5418	0.0002	1
UzielL 3 2012	0.59	20	23	0.3057	1.9297	0.0268	1
VohsB 5 2013	0.72	15	15	0.3651	1.9718	0.0243	1
VohsH 2 2000	0.8	14	14	0.378	2.1166	0.0171	1
VohsH 3 2000	0.73	18	18	0.3333	2.19	0.0143	1
WallaceB 0 2002	1.09	11	11	0.4264	2.5563	0.0053	1
Wan 1 2007	1.25	13	12	0.4003	3.1225	0.0009	1
Wan 2 2007	1.25	14	13	0.3852	3.2454	0.0006	1
Wan 3 2007	0.9	24	24	0.2887	3.1177	0.0009	1
Wan 4 2007	0.96	39	38	0.2279	4.2116	0	1
Wan 6 2007	1.25	14	13	0.3852	3.2454	0.0006	1
Wan 7 2007	0.84	13	13	0.3922	2.1416	0.0161	1
Wan 8 2007	1.18	15	14	0.3716	3.1754	0.0007	1
XuH 0 2012	0.65	24	23	0.2918	2.2276	0.013	1
